# Supplementary material for: Captopril, a Renin-Angiotensin System Inhibitor, Attenuates Features of Tumor Invasion and Down-Regulates C-Myc Expression in a Mouse Model of Colorectal Cancer Liver Metastasis
Source: Cancers (Basel). 2021 May 31;13(11):2734. doi: 10.3390/cancers13112734 (PMC8199217; doi:10.3390/cancers13112734)
Supplement: Supplementary file 1 [file cancers-13-02734-s001.zip]

Archive with 1 entries (1 files):
- cancers-1205419-supplementary.pdf
